# Supplementary material for: ﻿Breyniahiemalis (Phyllanthaceae, Phyllantheae), a new species from Yunnan, south-west China
Source: PhytoKeys. 2022 Aug 26;206:75–86. doi: 10.3897/phytokeys.206.85241 (PMC9848962; doi:10.3897/phytokeys.206.85241)
Supplement: XML Treatment for Breynia hiemalis [file phytokeys.206.85241-treatment1.xml]

<!DOCTYPE tp:taxon-treatment
  PUBLIC "-//TaxonX//DTD Taxonomic Treatment Publishing DTD v0 20100105//EN" "tax-treatment-NSO.dtd">
<tp:taxon-treatment xmlns:tp="http://www.plazi.org/taxpub"><tp:treatment-meta><kwd-group><label>Taxon classification</label><kwd>
              <named-content content-type="kingdom">Plantae</named-content>
            </kwd><kwd>
              <named-content content-type="order">Malpighiales</named-content>
            </kwd><kwd>
              <named-content content-type="family">Phyllanthaceae</named-content>
            </kwd></kwd-group><mixed-citation publication-type="journal"><person-group><name><surname>Yang</surname><given-names>Feng</given-names></name><name><surname>Chen</surname><given-names>Chao</given-names></name><name><surname>Ye</surname><given-names>Jing-Yi</given-names></name><name><surname>Wu</surname><given-names>Jian-Yong</given-names></name><name><surname>Wang</surname><given-names>Huan-Chong</given-names></name></person-group><article-title>﻿<italic><tp:taxon-name><tp:taxon-name-part taxon-name-part-type="genus" reg="Breynia">Breynia</tp:taxon-name-part><tp:taxon-name-part taxon-name-part-type="species" reg="hiemalis">hiemalis</tp:taxon-name-part></tp:taxon-name></italic> (<tp:taxon-name><tp:taxon-name-part taxon-name-part-type="family">Phyllanthaceae</tp:taxon-name-part></tp:taxon-name>, <tp:taxon-name><tp:taxon-name-part taxon-name-part-type="tribe">Phyllantheae</tp:taxon-name-part></tp:taxon-name>), a new species from Yunnan, south-west China</article-title><source>PhytoKeys</source><day>26</day><month>08</month><year>2022</year><volume>206</volume><fpage>75</fpage><lpage>86</lpage><pub-id pub-id-type="doi">10.3897/phytokeys.206.85241</pub-id></mixed-citation></tp:treatment-meta><tp:nomenclature><label>﻿</label><tp:taxon-name>
            <object-id xmlns:xlink="http://www.w3.org/1999/xlink" content-type="arpha" xlink:type="simple">931AEDC0-7240-56BE-BE43-BB595B220C46</object-id>
            <tp:taxon-name-part taxon-name-part-type="genus" reg="Breynia">Breynia</tp:taxon-name-part>
            <tp:taxon-name-part taxon-name-part-type="species" reg="hiemalis">hiemalis</tp:taxon-name-part>
            <object-id xmlns:xlink="http://www.w3.org/1999/xlink" content-type="ipni" xlink:type="simple">urn:lsid:ipni.org:names:77303992-1</object-id>
          </tp:taxon-name><tp:taxon-authority>Huan C. Wang &amp; Feng Yang</tp:taxon-authority><tp:taxon-status xmlns:xlink="http://www.w3.org/1999/xlink" xlink:type="simple">sp. nov.</tp:taxon-status><xref ref-type="fig" rid="F1">Figs 1</xref><xref ref-type="fig" rid="F2">, 2</xref><xref ref-type="fig" rid="F3">, 3</xref></tp:nomenclature><tp:treatment-sec sec-type="material" id="SECID0EJCAE"><title>Type.</title><p>China. Yunnan Province: Yuanjiang County, Pupiao, 600–700 m, <named-content xmlns:xlink="http://www.w3.org/1999/xlink" content-type="dwc:verbatimCoordinates" xlink:type="simple"><named-content content-type="geo-json" specific-use="{&#34;type&#34;:&#34;Point&#34;,&#34;coordinates&#34;:[102.176944,23.476944]}" id="NCID0ESCAE" xlink:type="simple">23°28'37"N, 102°10'37"E</named-content></named-content>, in savanna on a mountain slope, 12 Jan. 2022, <italic>H. C. Wang et al. YJ16225</italic> (holotype YUKU-02074690!; isotypes YUKU!, PE!, HITBC!).</p><fig id="F1" position="float" orientation="portrait"><object-id xmlns:xlink="http://www.w3.org/1999/xlink" content-type="doi" xlink:type="simple">10.3897/phytokeys.206.85241.figure1</object-id><object-id xmlns:xlink="http://www.w3.org/1999/xlink" content-type="arpha" xlink:type="simple">029B2426-F50C-565A-90CC-28FC4CA3729E</object-id><label>Figure 1.</label><caption><p><italic><tp:taxon-name><tp:taxon-name-part taxon-name-part-type="genus" reg="Breynia">Breynia</tp:taxon-name-part><tp:taxon-name-part taxon-name-part-type="species" reg="hiemalis">hiemalis</tp:taxon-name-part></tp:taxon-name></italic>. (Drawn by Jing-Yi Ye from type specimen <italic>H. C. Wang et al. YJ16225</italic>) <bold>A</bold> habit <bold>B</bold> pistillate flower (apical view) <bold>C</bold> fruit <bold>D</bold> staminate flower (apical view) <bold>E</bold> staminate flower (lateral view).</p></caption><graphic xmlns:xlink="http://www.w3.org/1999/xlink" xlink:href="phytokeys-206-075_article-85241__-g001.jpg" position="float" orientation="portrait" xlink:type="simple" id="oo_735688.jpg"><uri content-type="original_file" xlink:type="simple">https://binary.pensoft.net/fig/735688</uri></graphic></fig></tp:treatment-sec><tp:treatment-sec sec-type="diagnosis" id="SECID0E4DAE"><title>Diagnosis.</title><p><italic><tp:taxon-name><tp:taxon-name-part taxon-name-part-type="genus" reg="Breynia">Breynia</tp:taxon-name-part><tp:taxon-name-part taxon-name-part-type="species" reg="hiemalis">hiemalis</tp:taxon-name-part></tp:taxon-name></italic> can easily be distinguished from all morphologically similar species by plants glabrous throughout, by its broadly elliptic to orbicular and relatively small (4–21 × 4–17 mm) leaves, calyx of staminate flower shallowly plate-like, ovary rim conspicuously erose, and the urceolate capsule with a raised and lobed apical rim.</p><fig id="F2" position="float" orientation="portrait"><object-id xmlns:xlink="http://www.w3.org/1999/xlink" content-type="doi" xlink:type="simple">10.3897/phytokeys.206.85241.figure2</object-id><object-id xmlns:xlink="http://www.w3.org/1999/xlink" content-type="arpha" xlink:type="simple">033A5121-6E75-513D-A7AE-2FF96C4A0A26</object-id><label>Figure 2.</label><caption><p><italic><tp:taxon-name><tp:taxon-name-part taxon-name-part-type="genus" reg="Breynia">Breynia</tp:taxon-name-part><tp:taxon-name-part taxon-name-part-type="species" reg="hiemalis">hiemalis</tp:taxon-name-part></tp:taxon-name></italic><bold>A</bold> habit <bold>B</bold> phyllanthoid branch showing pistillate flower and staminate flowers <bold>C</bold> stipule <bold>D</bold> staminate flower (apical view) <bold>E</bold> pistillate flower (apical view) <bold>F</bold> calyx in fruit (dorsal view) <bold>G</bold> fruit. Photographed by H. C. Wang from type locality in January 2022.</p></caption><graphic xmlns:xlink="http://www.w3.org/1999/xlink" xlink:href="phytokeys-206-075_article-85241__-g002.jpg" position="float" orientation="portrait" xlink:type="simple" id="oo_735689.jpg"><uri content-type="original_file" xlink:type="simple">https://binary.pensoft.net/fig/735689</uri></graphic></fig></tp:treatment-sec><tp:treatment-sec sec-type="description" id="SECID0EUFAE"><title>Description.</title><p>Dwarf shrubs or subshrubs, 10–20 (–30) cm tall, monoecious, glabrous throughout, with phyllanthoid branching. Main stems more or less procumbent to ascending, brown, with 4 shallow ribs, sometimes rooting at the lower nodes; branches green, deciduous, ascending, 3‒8 cm long. <bold><italic><tp:taxon-name><tp:taxon-name-part taxon-name-part-type="genus" reg="Cataphylls">Cataphylls</tp:taxon-name-part></tp:taxon-name></italic></bold> lanceolate, to 1 mm long, arranged spirally at the base of the plagiotropic branchlets. <italic>Leaves</italic> on ultimate branchlets distichous, simple; stipules triangular-lanceolate, usually auriculate basally, 1.5–2.0 mm long; <bold><italic>petiole</italic></bold> 1.2–1.6 × 0.3–0.5 mm; <bold><italic>blade</italic></bold> broadly elliptic to orbicular, rarely slightly ovate, papery, 4–21 × 4–17 mm, length/width ratio 1–1.5, base rounded to broadly cuneate, margin entire, flat, apex usually rounded, sometimes truncate, retuse, rarely mucronate, adaxially green, abaxially grey or slightly glaucous; venation pinnate, lateral veins 4 or 5 pairs, reticulate veins obscure. <bold><italic>Inflorescences</italic></bold> axillary, <bold><italic>peduncles</italic></bold> very short, ± 0.1 × 0.1 mm, with minute bracts, male or female flowers usually solitary, staminate flowers proximal, pistillate flowers usually distal. <bold><italic>Staminate flowers</italic>: <italic>pedicel</italic></bold> slender, ± 7 mm long; <bold><italic>calyx</italic></bold> shallowly plate-like, ± 4 mm in diam., red, 6-lobed; lobes biseriate, broadly obovate, slightly fleshy, 0.9–1.2 × 1.1–1.3 mm, apex obtuse or retuse, scales present; <bold><italic>stamens</italic></bold> 3, filaments connate, androphore ± 0.2 mm long, splitting horizontally, branches up to 0.5 mm long with anthers underneath, anthers ± 0.3 × 0.3 mm. <bold><italic>Pistillate flowers</italic>: <italic>pedicel</italic></bold> ± 3 mm long, thickening upwards; calyx ± 6 mm in diam., greenish, whitish yellow, or pinkish, lobes biseriate, obovate, subcoriaceous, outer lobes 2.5–3.0 × ± 2.5 mm, slightly longer and wider than the inner, inner lobes ± 2.5 × 2.1–2.5 mm, apex obtuse to truncate, shortly and abruptly acuminate; <bold><italic>ovary</italic></bold> obconical, 1.2–1.6 mm in diam., 3-locular, 2 ovules per locule, rim present at the apex, obviously erose; stigmas 3, spreading horizontally from top of ovary, apex split and recurved through ± 180°, sepals persistent and enlarged to ± 5 × 4 mm in fruit. <bold><italic>Capsules</italic></bold> urceolate, ± 4 × 5–6 mm, with a raised, lobed apical rim and persistent stigmas.</p><fig id="F3" position="float" orientation="portrait"><object-id xmlns:xlink="http://www.w3.org/1999/xlink" content-type="doi" xlink:type="simple">10.3897/phytokeys.206.85241.figure3</object-id><object-id xmlns:xlink="http://www.w3.org/1999/xlink" content-type="arpha" xlink:type="simple">5FC15429-F379-5A75-8872-1FBDB9C3AF29</object-id><label>Figure 3.</label><caption><p>Holotype of <italic><tp:taxon-name><tp:taxon-name-part taxon-name-part-type="genus" reg="Breynia">Breynia</tp:taxon-name-part><tp:taxon-name-part taxon-name-part-type="species" reg="hiemalis">hiemalis</tp:taxon-name-part></tp:taxon-name></italic> (YUKU-02074690).</p></caption><graphic xmlns:xlink="http://www.w3.org/1999/xlink" xlink:href="phytokeys-206-075_article-85241__-g003.jpg" position="float" orientation="portrait" xlink:type="simple" id="oo_735690.jpg"><uri content-type="original_file" xlink:type="simple">https://binary.pensoft.net/fig/735690</uri></graphic></fig></tp:treatment-sec><tp:treatment-sec sec-type="phenology" id="SECID0E5HAE"><title>Phenology.</title><p>Flowering from December to January, fruiting from January to February.</p></tp:treatment-sec><tp:treatment-sec sec-type="etymology" id="SECID0EDIAE"><title>Etymology.</title><p>The epithet ‘‘<italic>hiemalis</italic>’’ is Latin for ‘‘belonging to winter’’, referring to the flowering period of this new species.</p></tp:treatment-sec><tp:treatment-sec sec-type="distribution" id="SECID0ELIAE"><title>Distribution and habitat.</title><p><italic><tp:taxon-name><tp:taxon-name-part taxon-name-part-type="genus" reg="Breynia">Breynia</tp:taxon-name-part><tp:taxon-name-part taxon-name-part-type="species" reg="hiemalis">hiemalis</tp:taxon-name-part></tp:taxon-name></italic> appears to be rare and is endemic to Yunnan, south-west China. It is known from only a single locality in the valley of the Yuanjiang River, which flows from Yunnan (south-west China) through northern Vietnam to the Gulf of Tonkin (Fig. <xref ref-type="fig" rid="F4">4</xref>). The climate in Yuanjiang valley is characterized by a long dry season (the dry season can be further divided into a cool dry season (November to February) and a hot dry season (March to April)), with an annual average temperature of 24 °C and a mean annual evaporation capacity of 2700–3800 mm, that is three to six times higher than the mean annual precipitation (600–800 mm), and with 80–90% of the precipitation concentrated in the wet season (from May to October) (<xref ref-type="bibr" rid="B11">Jin 2002</xref>; <xref ref-type="bibr" rid="B24">Shen et al. 2010</xref>; <xref ref-type="bibr" rid="B32">Zhou et al. 2017</xref>). <italic><tp:taxon-name><tp:taxon-name-part taxon-name-part-type="genus" reg="Breynia">Breynia</tp:taxon-name-part><tp:taxon-name-part taxon-name-part-type="species" reg="hiemalis">hiemalis</tp:taxon-name-part></tp:taxon-name></italic> grows in savanna on a mountain slope (Fig. <xref ref-type="fig" rid="F5">5</xref>) at elevations of 500–700 m, together with <italic><tp:taxon-name><tp:taxon-name-part taxon-name-part-type="genus" reg="Lannea">Lannea</tp:taxon-name-part><tp:taxon-name-part taxon-name-part-type="species" reg="coromandelica">coromandelica</tp:taxon-name-part></tp:taxon-name></italic> (Houtt.) Merr. (<tp:taxon-name><tp:taxon-name-part taxon-name-part-type="family">Anacardiaceae</tp:taxon-name-part></tp:taxon-name>), <italic>Adina cordifolia</italic> (Roxb.) Brandis (<tp:taxon-name><tp:taxon-name-part taxon-name-part-type="family">Rubiaceae</tp:taxon-name-part></tp:taxon-name>), <italic><tp:taxon-name><tp:taxon-name-part taxon-name-part-type="genus" reg="Bauhinia">Bauhinia</tp:taxon-name-part><tp:taxon-name-part taxon-name-part-type="species" reg="brachycarpa">brachycarpa</tp:taxon-name-part></tp:taxon-name></italic> Wall. ex Benth. (<tp:taxon-name><tp:taxon-name-part taxon-name-part-type="family">Fabaceae</tp:taxon-name-part></tp:taxon-name>), <italic><tp:taxon-name><tp:taxon-name-part taxon-name-part-type="genus" reg="Tephrosia">Tephrosia</tp:taxon-name-part><tp:taxon-name-part taxon-name-part-type="species" reg="purpurea">purpurea</tp:taxon-name-part></tp:taxon-name></italic> (L.) Pers. (<tp:taxon-name><tp:taxon-name-part taxon-name-part-type="family">Fabaceae</tp:taxon-name-part></tp:taxon-name>), <italic><tp:taxon-name><tp:taxon-name-part taxon-name-part-type="genus" reg="Woodfordia">Woodfordia</tp:taxon-name-part><tp:taxon-name-part taxon-name-part-type="species" reg="fruticosa">fruticosa</tp:taxon-name-part></tp:taxon-name></italic> (L.) Kurz (<tp:taxon-name><tp:taxon-name-part taxon-name-part-type="family">Lythraceae</tp:taxon-name-part></tp:taxon-name>), <italic><tp:taxon-name><tp:taxon-name-part taxon-name-part-type="genus" reg="Waltheria">Waltheria</tp:taxon-name-part><tp:taxon-name-part taxon-name-part-type="species" reg="indica">indica</tp:taxon-name-part></tp:taxon-name></italic> L. (<tp:taxon-name><tp:taxon-name-part taxon-name-part-type="family">Malvaceae</tp:taxon-name-part></tp:taxon-name>), <italic><tp:taxon-name><tp:taxon-name-part taxon-name-part-type="genus" reg="Jasminium">Jasminium</tp:taxon-name-part><tp:taxon-name-part taxon-name-part-type="species" reg="mesnyi">mesnyi</tp:taxon-name-part></tp:taxon-name></italic> Hance (<tp:taxon-name><tp:taxon-name-part taxon-name-part-type="family">Oleaceae</tp:taxon-name-part></tp:taxon-name>), <italic><tp:taxon-name><tp:taxon-name-part taxon-name-part-type="genus" reg="Searsia">Searsia</tp:taxon-name-part><tp:taxon-name-part taxon-name-part-type="species" reg="paniculata">paniculata</tp:taxon-name-part></tp:taxon-name></italic> (Wall. ex G. Don) Moffett (<tp:taxon-name><tp:taxon-name-part taxon-name-part-type="family">Anacardiaceae</tp:taxon-name-part></tp:taxon-name>), <italic><tp:taxon-name><tp:taxon-name-part taxon-name-part-type="genus" reg="Heteropogon">Heteropogon</tp:taxon-name-part><tp:taxon-name-part taxon-name-part-type="species" reg="contortus">contortus</tp:taxon-name-part></tp:taxon-name></italic> (L.) P. Beauv. ex Roem. &amp; Schult. (<tp:taxon-name><tp:taxon-name-part taxon-name-part-type="family">Poaceae</tp:taxon-name-part></tp:taxon-name>), and others.</p><fig id="F4" position="float" orientation="portrait"><object-id xmlns:xlink="http://www.w3.org/1999/xlink" content-type="doi" xlink:type="simple">10.3897/phytokeys.206.85241.figure4</object-id><object-id xmlns:xlink="http://www.w3.org/1999/xlink" content-type="arpha" xlink:type="simple">FE99D7EC-B016-5028-8A6E-093088EFBCBF</object-id><label>Figure 4.</label><caption><p>South-western China, showing the known distribution (red star) of <italic><tp:taxon-name><tp:taxon-name-part taxon-name-part-type="genus" reg="Breynia">Breynia</tp:taxon-name-part><tp:taxon-name-part taxon-name-part-type="species" reg="hiemalis">hiemalis</tp:taxon-name-part></tp:taxon-name></italic>. The blue lines represent the rivers.</p></caption><graphic xmlns:xlink="http://www.w3.org/1999/xlink" xlink:href="phytokeys-206-075_article-85241__-g004.jpg" position="float" orientation="portrait" xlink:type="simple" id="oo_735691.jpg"><uri content-type="original_file" xlink:type="simple">https://binary.pensoft.net/fig/735691</uri></graphic></fig><fig id="F5" position="float" orientation="portrait"><object-id xmlns:xlink="http://www.w3.org/1999/xlink" content-type="doi" xlink:type="simple">10.3897/phytokeys.206.85241.figure5</object-id><object-id xmlns:xlink="http://www.w3.org/1999/xlink" content-type="arpha" xlink:type="simple">8219AB01-01AD-52BB-8C38-FED256652AFB</object-id><label>Figure 5.</label><caption><p>Habitat of <italic><tp:taxon-name><tp:taxon-name-part taxon-name-part-type="genus" reg="Breynia">Breynia</tp:taxon-name-part><tp:taxon-name-part taxon-name-part-type="species" reg="hiemalis">hiemalis</tp:taxon-name-part></tp:taxon-name></italic><bold>A</bold> distant view of the type locality <bold>B</bold> nearby view.</p></caption><graphic xmlns:xlink="http://www.w3.org/1999/xlink" xlink:href="phytokeys-206-075_article-85241__-g005.jpg" position="float" orientation="portrait" xlink:type="simple" id="oo_735692.jpg"><uri content-type="original_file" xlink:type="simple">https://binary.pensoft.net/fig/735692</uri></graphic></fig></tp:treatment-sec><tp:treatment-sec sec-type="material" id="SECID0EWPAE"><title>Additional specimens examined</title><p><bold>(<italic>Paratypes</italic>). China. Yunnan</bold>: Yuanjiang County, Pupiao, 17 Dec. 2015, <italic>H. C. Wang et al. YJ736</italic> (YUKU).</p></tp:treatment-sec><tp:treatment-sec sec-type="Taxonomic notes" id="SECID0EDQAE"><title>Taxonomic notes.</title><p>According to <xref ref-type="bibr" rid="B29">Van Welzen et al. (2014)</xref> and <xref ref-type="bibr" rid="B4">Bouman et al. (2022)</xref>, <italic><tp:taxon-name><tp:taxon-name-part taxon-name-part-type="genus" reg="Breynia">B.</tp:taxon-name-part><tp:taxon-name-part taxon-name-part-type="species" reg="hiemalis">hiemalis</tp:taxon-name-part></tp:taxon-name></italic> should be assigned to sect. <tp:taxon-name><tp:taxon-name-part taxon-name-part-type="genus" reg="Breynia"/><tp:taxon-name-part taxon-name-part-type="section" reg="Cryptogynium">Cryptogynium</tp:taxon-name-part></tp:taxon-name> because of its horizontal anthers (the androphore splits apically into three horizontal arms with the anthers hanging underneath) and ovary with a rim. Prior to the present study, only five species of sect. <tp:taxon-name><tp:taxon-name-part taxon-name-part-type="genus" reg="Breynia"/><tp:taxon-name-part taxon-name-part-type="section" reg="Cryptogynium">Cryptogynium</tp:taxon-name-part></tp:taxon-name> were recorded in China, namely <italic><tp:taxon-name><tp:taxon-name-part taxon-name-part-type="genus" reg="Breynia">B.</tp:taxon-name-part><tp:taxon-name-part taxon-name-part-type="species" reg="compressa">compressa</tp:taxon-name-part></tp:taxon-name></italic> (Müll. Arg.) Chakrab. &amp; N. P. Balakr. (a member of the <italic><tp:taxon-name><tp:taxon-name-part taxon-name-part-type="genus" reg="Breynia">B.</tp:taxon-name-part><tp:taxon-name-part taxon-name-part-type="species" reg="quadrangularis">quadrangularis</tp:taxon-name-part></tp:taxon-name></italic> (Willd.) Chakrab. &amp; N. P. Balakr. complex which was recognized as a distinct species by <xref ref-type="bibr" rid="B5">Chakrabarty and Balakrishnan (2015)</xref>), <italic><tp:taxon-name><tp:taxon-name-part taxon-name-part-type="genus" reg="Breynia">B.</tp:taxon-name-part><tp:taxon-name-part taxon-name-part-type="species" reg="delavayi">delavayi</tp:taxon-name-part></tp:taxon-name></italic> (Croizat) Welzen et Pruesapan, <italic><tp:taxon-name><tp:taxon-name-part taxon-name-part-type="genus" reg="Breynia">B.</tp:taxon-name-part><tp:taxon-name-part taxon-name-part-type="species" reg="pierrei">pierrei</tp:taxon-name-part></tp:taxon-name></italic> (Beille) Welzen et Pruesapan, <italic><tp:taxon-name><tp:taxon-name-part taxon-name-part-type="genus" reg="Breynia">B.</tp:taxon-name-part><tp:taxon-name-part taxon-name-part-type="species" reg="similis">similis</tp:taxon-name-part></tp:taxon-name></italic> (Craib) Welzen et Pruesapan and <italic><tp:taxon-name><tp:taxon-name-part taxon-name-part-type="genus" reg="Breynia">B.</tp:taxon-name-part><tp:taxon-name-part taxon-name-part-type="species" reg="tsiangii">tsiangii</tp:taxon-name-part></tp:taxon-name></italic> (P. T. Li) Welzen et Pruesapan (<xref ref-type="bibr" rid="B16">Li and Gilbert 2008</xref>; <xref ref-type="bibr" rid="B29">Van Welzen et al. 2014</xref>; <xref ref-type="bibr" rid="B5">Chakrabarty and Balakrishnan 2015</xref>). <italic><tp:taxon-name><tp:taxon-name-part taxon-name-part-type="genus" reg="Breynia">Breynia</tp:taxon-name-part><tp:taxon-name-part taxon-name-part-type="species" reg="hiemalis">hiemalis</tp:taxon-name-part></tp:taxon-name></italic> shows some resemblance to <italic><tp:taxon-name><tp:taxon-name-part taxon-name-part-type="genus" reg="Breynia">B.</tp:taxon-name-part><tp:taxon-name-part taxon-name-part-type="species" reg="compressa">compressa</tp:taxon-name-part></tp:taxon-name></italic> and <italic><tp:taxon-name><tp:taxon-name-part taxon-name-part-type="genus" reg="Breynia">B.</tp:taxon-name-part><tp:taxon-name-part taxon-name-part-type="species" reg="delavayi">delavayi</tp:taxon-name-part></tp:taxon-name></italic> in its dwarf habit and axillary inflorescences. However, <italic><tp:taxon-name><tp:taxon-name-part taxon-name-part-type="genus" reg="Breynia">B.</tp:taxon-name-part><tp:taxon-name-part taxon-name-part-type="species" reg="hiemalis">hiemalis</tp:taxon-name-part></tp:taxon-name></italic> can be distinguished from <italic><tp:taxon-name><tp:taxon-name-part taxon-name-part-type="genus" reg="Breynia">B.</tp:taxon-name-part><tp:taxon-name-part taxon-name-part-type="species" reg="compressa">compressa</tp:taxon-name-part></tp:taxon-name></italic> by several characters, namely stems more or less procumbent to ascending (vs. erect or arching in <italic><tp:taxon-name><tp:taxon-name-part taxon-name-part-type="genus" reg="Breynia">B.</tp:taxon-name-part><tp:taxon-name-part taxon-name-part-type="species" reg="compressa">compressa</tp:taxon-name-part></tp:taxon-name></italic>), calyx of the staminate flower shallowly plate-like (vs. star-shaped), lobes broadly obovate (vs. suborbicular or squarish), apex obtuse or retuse (vs. emarginate-truncate to deeply bilobulate) (Fig. <xref ref-type="fig" rid="F6">6</xref>: D, E), ovary rim erose (vs. retuse) (Fig. <xref ref-type="fig" rid="F6">6</xref>: A, B), capsule urceolate (vs. ovoid), with raised and lobed apical rim (vs. with low and smooth apical rim). Additionally, <italic><tp:taxon-name><tp:taxon-name-part taxon-name-part-type="genus" reg="Breynia">B.</tp:taxon-name-part><tp:taxon-name-part taxon-name-part-type="species" reg="hiemalis">hiemalis</tp:taxon-name-part></tp:taxon-name></italic> flowers in winter (from December to January), whereas <italic><tp:taxon-name><tp:taxon-name-part taxon-name-part-type="genus" reg="Breynia">B.</tp:taxon-name-part><tp:taxon-name-part taxon-name-part-type="species" reg="compressa">compressa</tp:taxon-name-part></tp:taxon-name></italic> flowers from summer to autumn (from April to October). <italic><tp:taxon-name><tp:taxon-name-part taxon-name-part-type="genus" reg="Breynia">Breynia</tp:taxon-name-part><tp:taxon-name-part taxon-name-part-type="species" reg="hiemalis">hiemalis</tp:taxon-name-part></tp:taxon-name></italic> differs strikingly from <italic><tp:taxon-name><tp:taxon-name-part taxon-name-part-type="genus" reg="Breynia">B.</tp:taxon-name-part><tp:taxon-name-part taxon-name-part-type="species" reg="delavayi">delavayi</tp:taxon-name-part></tp:taxon-name></italic> in its obscure reticulate veins (vs. reticulate veins elevated on both surfaces) and calyx of the staminate flower shallowly plate-like (vs. star-shaped) (Fig. <xref ref-type="fig" rid="F6">6</xref>: D, F).</p><fig id="F6" position="float" orientation="portrait"><object-id xmlns:xlink="http://www.w3.org/1999/xlink" content-type="doi" xlink:type="simple">10.3897/phytokeys.206.85241.figure6</object-id><object-id xmlns:xlink="http://www.w3.org/1999/xlink" content-type="arpha" xlink:type="simple">D4315FD4-8324-500B-AC58-FF2A76985275</object-id><label>Figure 6.</label><caption><p><italic><tp:taxon-name><tp:taxon-name-part taxon-name-part-type="genus" reg="Breynia">Breynia</tp:taxon-name-part><tp:taxon-name-part taxon-name-part-type="species" reg="hiemalis">hiemalis</tp:taxon-name-part></tp:taxon-name></italic> (<bold>A, D</bold>), <italic><tp:taxon-name><tp:taxon-name-part taxon-name-part-type="genus" reg="Breynia">B.</tp:taxon-name-part><tp:taxon-name-part taxon-name-part-type="species" reg="compressa">compressa</tp:taxon-name-part></tp:taxon-name></italic> (<bold>B, E</bold>), <italic><tp:taxon-name><tp:taxon-name-part taxon-name-part-type="genus" reg="Breynia">B.</tp:taxon-name-part><tp:taxon-name-part taxon-name-part-type="species" reg="granulosa">granulosa</tp:taxon-name-part></tp:taxon-name></italic> (<bold>C</bold>), <italic><tp:taxon-name><tp:taxon-name-part taxon-name-part-type="genus" reg="Breynia">B.</tp:taxon-name-part><tp:taxon-name-part taxon-name-part-type="species" reg="delavayi">delavayi</tp:taxon-name-part></tp:taxon-name></italic> (<bold>F</bold>). <bold>A–C</bold> pistillate flowers <bold>D–F</bold> staminate flowers.</p></caption><graphic xmlns:xlink="http://www.w3.org/1999/xlink" xlink:href="phytokeys-206-075_article-85241__-g006.jpg" position="float" orientation="portrait" xlink:type="simple" id="oo_735693.jpg"><uri content-type="original_file" xlink:type="simple">https://binary.pensoft.net/fig/735693</uri></graphic></fig><p>Of the species of <italic><tp:taxon-name><tp:taxon-name-part taxon-name-part-type="genus" reg="Breynia">Breynia</tp:taxon-name-part></tp:taxon-name></italic> found in south-east Asia, <italic><tp:taxon-name><tp:taxon-name-part taxon-name-part-type="genus" reg="Breynia">B.</tp:taxon-name-part><tp:taxon-name-part taxon-name-part-type="species" reg="hiemalis">hiemalis</tp:taxon-name-part></tp:taxon-name></italic> is also morphologically similar to <italic><tp:taxon-name><tp:taxon-name-part taxon-name-part-type="genus" reg="Breynia">B.</tp:taxon-name-part><tp:taxon-name-part taxon-name-part-type="species" reg="granulosa">granulosa</tp:taxon-name-part></tp:taxon-name></italic> (Airy Shaw) Welzen &amp; Pruesapan, from eastern Thailand. Nevertheless, <italic><tp:taxon-name><tp:taxon-name-part taxon-name-part-type="genus" reg="Breynia">B.</tp:taxon-name-part><tp:taxon-name-part taxon-name-part-type="species" reg="granulosa">granulosa</tp:taxon-name-part></tp:taxon-name></italic> differs from <italic><tp:taxon-name><tp:taxon-name-part taxon-name-part-type="genus" reg="Breynia">B.</tp:taxon-name-part><tp:taxon-name-part taxon-name-part-type="species" reg="hiemalis">hiemalis</tp:taxon-name-part></tp:taxon-name></italic> in having obovate leaves (vs. broadly elliptic to orbicular, rarely slightly ovate in <italic><tp:taxon-name><tp:taxon-name-part taxon-name-part-type="genus" reg="Breynia">B.</tp:taxon-name-part><tp:taxon-name-part taxon-name-part-type="species" reg="hiemalis">hiemalis</tp:taxon-name-part></tp:taxon-name></italic>), calyx of staminate flower campanulate (vs. shallowly plate-like), androphores ± 0.8 mm (vs. ± 0.2 mm) long, smaller pistillate flowers, usually 4–5 mm (vs. ± 6 mm) in diam., stigmas ascending (vs. horizontally spreading) (Fig. <xref ref-type="fig" rid="F6">6</xref>: A, C) and ovoid (vs. urceolate) capsules. <italic><tp:taxon-name><tp:taxon-name-part taxon-name-part-type="genus" reg="Breynia">Breynia</tp:taxon-name-part><tp:taxon-name-part taxon-name-part-type="species" reg="hiemalis">hiemalis</tp:taxon-name-part></tp:taxon-name></italic> is also similar to <italic><tp:taxon-name><tp:taxon-name-part taxon-name-part-type="genus" reg="Breynia">B.</tp:taxon-name-part><tp:taxon-name-part taxon-name-part-type="species" reg="poilanei">poilanei</tp:taxon-name-part></tp:taxon-name></italic> (Beille) Welzen et Pruesapan from Vietnam, but it clearly differs from the latter by its more or less procumbent to ascending stems (vs. erect in <italic><tp:taxon-name><tp:taxon-name-part taxon-name-part-type="genus" reg="Breynia">B.</tp:taxon-name-part><tp:taxon-name-part taxon-name-part-type="species" reg="poilanei">poilanei</tp:taxon-name-part></tp:taxon-name></italic>), 0.1–0.2 (–0.3) m (vs. 1.5 m) tall, branches 3–8 cm (vs. 5–15 cm) long, stipules triangular-lanceolate (vs. triangular), 1.5–2.0 mm (vs. 0.5 mm) long, leaves broadly elliptic to orbicular, rarely slightly ovate (vs. ovate, rarely orbicular), capsules 4 mm (vs. up to 10 mm) wide. A key to distinguish the members of <tp:taxon-name><tp:taxon-name-part taxon-name-part-type="genus" reg="Breynia">Breynia</tp:taxon-name-part><tp:taxon-name-part taxon-name-part-type="infraspecific-rank">sect.</tp:taxon-name-part><tp:taxon-name-part taxon-name-part-type="section" reg="Cryptogynium">Cryptogynium</tp:taxon-name-part></tp:taxon-name> in China is given below.</p></tp:treatment-sec><ref-list><ref id="B11"><mixed-citation xmlns:xlink="http://www.w3.org/1999/xlink" xlink:type="simple"><person-group><name name-style="western"><surname>Jin</surname><given-names>ZZ</given-names></name></person-group> (<year>2002</year>) Floristic features of dry-hot and dry-warm valleys, Yunnan and Sichuan. Yunnan Science and Technology Press, Kunming, 1–255.</mixed-citation></ref><ref id="B24"><mixed-citation xmlns:xlink="http://www.w3.org/1999/xlink" xlink:type="simple"><person-group><name name-style="western"><surname>Shen</surname><given-names>R</given-names></name><name name-style="western"><surname>Zhang</surname><given-names>JL</given-names></name><name name-style="western"><surname>He</surname><given-names>B</given-names></name><name name-style="western"><surname>Li</surname><given-names>F</given-names></name><name name-style="western"><surname>Zhang</surname><given-names>ZM</given-names></name><name name-style="western"><surname>Zhou</surname><given-names>R</given-names></name><name name-style="western"><surname>Ou</surname><given-names>XK</given-names></name></person-group> (<year>2010</year>) <article-title>The structure characteristic and analysis on similarity of grassland community in dry-hot valley of Yuanjiang River.</article-title><source>Shengtai Huanjing Xuebao</source><volume>19</volume>(<issue>12</issue>): <fpage>2821</fpage>–<lpage>2825</lpage>.</mixed-citation></ref><ref id="B32"><mixed-citation xmlns:xlink="http://www.w3.org/1999/xlink" xlink:type="simple"><person-group><name name-style="western"><surname>Zhou</surname><given-names>Z</given-names></name><name name-style="western"><surname>Gu</surname><given-names>BJ</given-names></name><name name-style="western"><surname>Sun</surname><given-names>H</given-names></name><name name-style="western"><surname>Zhu</surname><given-names>H</given-names></name><name name-style="western"><surname>Tang</surname><given-names>YH</given-names></name></person-group> (<year>2017</year>) <article-title>Molecular phylogenetic analyses of <tp:taxon-name><tp:taxon-name-part taxon-name-part-type="family">Euphorbiaceae</tp:taxon-name-part></tp:taxon-name> tribe <tp:taxon-name><tp:taxon-name-part taxon-name-part-type="tribe">Epiprineae</tp:taxon-name-part></tp:taxon-name>, with the description of a new genus, <italic><tp:taxon-name><tp:taxon-name-part taxon-name-part-type="genus">Tsaiodendron</tp:taxon-name-part></tp:taxon-name></italic> gen. nov., from south-western China.</article-title><source>Botanical Journal of the Linnean Society</source><volume>184</volume>(<issue>2</issue>): <fpage>167</fpage>–<lpage>184</lpage>. <ext-link xlink:type="simple" ext-link-type="doi" xlink:href="10.1093/botlinnean/box023">https://doi.org/10.1093/botlinnean/box023</ext-link></mixed-citation></ref><ref id="B29"><mixed-citation xmlns:xlink="http://www.w3.org/1999/xlink" xlink:type="simple"><person-group><name name-style="western"><surname>Van Welzen</surname><given-names>PC</given-names></name><name name-style="western"><surname>Pruesapan</surname><given-names>K</given-names></name><name name-style="western"><surname>Telford</surname><given-names>IRH</given-names></name><name name-style="western"><surname>Esser</surname><given-names>HJ</given-names></name><name name-style="western"><surname>Bruhl</surname><given-names>JJ</given-names></name></person-group> (<year>2014</year>) <article-title>Phylogenetic reconstruction prompts taxonomic changes in <italic><tp:taxon-name><tp:taxon-name-part taxon-name-part-type="genus">Sauropus</tp:taxon-name-part></tp:taxon-name></italic>, <italic><tp:taxon-name><tp:taxon-name-part taxon-name-part-type="genus">Synostemon</tp:taxon-name-part></tp:taxon-name></italic> and <italic><tp:taxon-name><tp:taxon-name-part taxon-name-part-type="genus">Breynia</tp:taxon-name-part></tp:taxon-name></italic> (<tp:taxon-name><tp:taxon-name-part taxon-name-part-type="family">Phyllanthaceae</tp:taxon-name-part></tp:taxon-name> tribe <tp:taxon-name><tp:taxon-name-part taxon-name-part-type="tribe">Phyllantheae</tp:taxon-name-part></tp:taxon-name>).</article-title><source>Blumea</source><volume>59</volume>(<issue>2</issue>): <fpage>77</fpage>–<lpage>94</lpage>. <ext-link xlink:type="simple" ext-link-type="doi" xlink:href="10.3767/000651914X684484">https://doi.org/10.3767/000651914X684484</ext-link></mixed-citation></ref><ref id="B4"><mixed-citation xmlns:xlink="http://www.w3.org/1999/xlink" xlink:type="simple"><person-group><name name-style="western"><surname>Bouman</surname><given-names>RW</given-names></name><name name-style="western"><surname>Keßler</surname><given-names>PJA</given-names></name><name name-style="western"><surname>Telford</surname><given-names>IRH</given-names></name><name name-style="western"><surname>Bruhl</surname><given-names>JJ</given-names></name><name name-style="western"><surname>Strijk</surname><given-names>JS</given-names></name><name name-style="western"><surname>Saunders</surname><given-names>RMK</given-names></name><name name-style="western"><surname>Esser</surname><given-names>H-J</given-names></name><name name-style="western"><surname>Falcón-Hidalgo</surname><given-names>B</given-names></name><name name-style="western"><surname>Van Welzen</surname><given-names>PC</given-names></name></person-group> (<year>2022</year>) <article-title>A revised phylogenetic classification of tribe <tp:taxon-name><tp:taxon-name-part taxon-name-part-type="tribe">Phyllantheae</tp:taxon-name-part></tp:taxon-name> (<tp:taxon-name><tp:taxon-name-part taxon-name-part-type="family">Phyllanthaceae</tp:taxon-name-part></tp:taxon-name>).</article-title><source>Phytotaxa</source><volume>540</volume>(<issue>1</issue>): <fpage>001</fpage>–<lpage>100</lpage>. <ext-link xlink:type="simple" ext-link-type="doi" xlink:href="10.11646/phytotaxa.540.1.1">https://doi.org/10.11646/phytotaxa.540.1.1</ext-link></mixed-citation></ref><ref id="B5"><mixed-citation xmlns:xlink="http://www.w3.org/1999/xlink" xlink:type="simple"><person-group><name name-style="western"><surname>Chakrabarty</surname><given-names>T</given-names></name><name name-style="western"><surname>Balakrishnan</surname><given-names>NP</given-names></name></person-group> (<year>2015</year>) <article-title>Reinstatement of four taxa synonymized under <italic><tp:taxon-name><tp:taxon-name-part taxon-name-part-type="genus">Breynia</tp:taxon-name-part><tp:taxon-name-part taxon-name-part-type="species">quadrangularis</tp:taxon-name-part></tp:taxon-name></italic> with proposal for a new subgenus <tp:taxon-name><tp:taxon-name-part taxon-name-part-type="genus"/><tp:taxon-name-part taxon-name-part-type="subgenus">Hemisauropus</tp:taxon-name-part></tp:taxon-name> (<tp:taxon-name><tp:taxon-name-part taxon-name-part-type="family">Phyllanthaceae</tp:taxon-name-part></tp:taxon-name>).</article-title><source>Journal of Economic and Taxonomic Botany</source><volume>39</volume>(<issue>3–4</issue>): <fpage>415</fpage>–<lpage>419</lpage>.</mixed-citation></ref><ref id="B16"><mixed-citation xmlns:xlink="http://www.w3.org/1999/xlink" xlink:type="simple"><person-group><name name-style="western"><surname>Li</surname><given-names>BT</given-names></name><name name-style="western"><surname>Gilbert</surname><given-names>MG</given-names></name></person-group> (<year>2008</year>) <italic><tp:taxon-name><tp:taxon-name-part taxon-name-part-type="genus">Sauropus</tp:taxon-name-part></tp:taxon-name></italic> Blume. Flora of China, vol. 11. Science Press, Beijing &amp; Missouri Botanical Garden Press, St. Louis, Missouri, USA, 202–207.</mixed-citation></ref></ref-list></tp:taxon-treatment>
